# Supplementary material for: Impact of Weight Carriage on Joint Kinematics in Asian Elephants Used for Riding
Source: Animals (Basel). 2021 Aug 17;11(8):2423. doi: 10.3390/ani11082423 (PMC8388651; doi:10.3390/ani11082423)
Supplement: Supplementary file 1 [file animals-11-02423-s001.zip]

Archive with 1 entries (1 files):
- animals-1272321-supplementary.xlsx
