# Supplementary material for: Impact of Weight Carriage on Joint Kinematics in Asian Elephants Used for Riding
Source: Animals (Basel). 2021 Aug 17;11(8):2423. doi: 10.3390/ani11082423 (PMC8388651; doi:10.3390/ani11082423)
Supplement: Supplementary file 1 [file animals-11-02423-s001.zip › animals-1272321-supplementary.xlsx]

## Sheet: Table S1 individual
EM6	with weight (468 kg)		without						EM2	with weight(525kg)		without
	front	hind	front	hind	diff F	diff H				front	hind	front	hind	diff F	diff H
hip flex	24.52	29.8044	31.1686	36.7876	-6.64859	-6.98314			hip flex	16.2292	13.9547	12.579	9.09488	3.65019	4.85981
hip extend	21.9003	25.9387	42.8099	32.5491	-20.9096	-6.6104			hip extend	20.4387	17.5332	23.3815	6.79205	-2.94283	10.7411
hip abduc	17.0776	20.7123	20.8017	25.5085	-3.72409	-4.79615			hip abduc	26.6196	28.0531	13.047	9.18241	13.5726	18.8707
hip adduc	17.7131	17.1353	13.8631	20.0632	3.85006	-2.92792			hip adduc	41.071	16.706	20.3877	15.6326	20.6833	1.07343
hip internal rotate	18.7117	19.5783	13.1266	11.3172	5.58513	8.26109			hip internal rotate	17.0285	17.137	9.91848	7.79444	7.11005	9.34258
hip external rotate	27.3684	15.2562	18.9143	11.1227	8.45417	4.13348			hip external rotate	24.5897	20.5198	20.0282	27.3879	4.56146	-6.86815
knee flex	6.62216	11.627	19.2965	9.40227	-12.6743	2.22473			knee flex	24.5459	10.1697	11.2225	12.6279	13.3234	-2.45828
knee extend	9.25394	7.68135	13.2349	4.72011	-3.98099	2.96124			knee extend	13.8508	16.4784	19.0206	17.6116	-5.16983	-1.13321
knee abduc	14.7851	14.5051	14.3868	16.4386	0.3983	-1.93348			knee abduc	17.6875	18.8795	33.168	25.923	-15.4805	-7.04353
knee adduc	13.451	16.9237	23.0096	13.1045	-9.55861	3.81912			knee adduc	19.5745	28.8159	14.3082	24.118	5.26624	4.69787
knee internal rotate	22.0727	12.7198	19.6494	14.8324	2.42332	-2.11261			knee internal rotate					0	0
knee external rotate	24.4808	9.87181	14.4186	15.9517	10.0622	-6.07985			knee external rotate					0	0
EM8	with weight (467 kg)		without						EM1	with weight (523 kg)		without
	front	hind	front	hind	diff F	diff H				front	hind	front	hind	diff F	diff H
hip flex	27.2767	22.6178	15.6798	15.8382	11.5969	6.77955			hip flex	17.7565	15.4546	17.7316	23.1349	0.02488	-7.68029
hip extend	35.9968	11.2319	25.0054	22.2679	10.9914	-11.036			hip extend	21.0262	27.4944	17.3841	19.6971	3.64211	7.79728
hip abduc	15.4111	12.2913	21.365	20.9228	-5.95396	-8.63156			hip abduc	20.2301	12.3182	22.9389	17.3163	-2.70886	-4.9981
hip adduc	19.5887	24.0406	33.7741	18.8447	-14.1854	5.19589			hip adduc	30.493	19.4129	23.8142	28.1196	6.67877	-8.70664
hip internal rotate	21.6472	10.6966	19.1258	12.1427	2.52141	-1.44609			hip internal rotate	30.4186	16.1912	18.4975	37.968	11.9212	-21.7768
hip external rotate	19.8019	9.59104	27.2144	6.93971	-7.41248	2.65133			hip external rotate	15.9373	41.3389	18.1581	24.8054	-2.22077	16.5336
knee flex	27.57	17.5742	18.7086	14.3327	8.86137	3.24155			knee flex	21.6147	16.0412	11.12	8.45019	10.4948	7.59102
knee extend	28.5977	12.7145	9.88684	11.1429	18.7108	1.57167			knee extend	11.2857	11.8809	13.8251	18.5795	-2.53938	-6.69863
									knee abduc	26.5824	24.7534
									knee adduc	12.0266	27.3094
knee abduc	6.9546	28.6639	24.0985	24.7028	-17.1439	3.96112			knee internal rotate					0	0
knee adduc	9.10222	13.7029	19.3257	17.2658	-10.2235	-3.56295			knee external rotate					0	0
knee internal rotate					0	0
knee external rotate					0	0
EM7	with weight (507 kg)		without						EM3	with weight (500 kg)		without
	front	hind	front	hind						front	hind	front	hind	diff F	diff H
hip flex	31.9545	28.818	25.6008	17.4703	6.35371	11.3478			hip flex	10.0456	13.6774	8.9672	9.90025	1.07838	3.77716
hip extend	40.0149	41.7195	41.651	33.1522	-1.63615	8.56739			hip extend	13.0093	14.8501	9.26679	30.4251	3.74248	-15.575
hip abduc	36.8175	40.45	30.7141	27.8788	6.10342	12.5712			hip abduc	11.3426	14.5403	12.1724	11.4713	-0.82981	3.06904
hip adduc	37.1968	48.8853	25.4851	29.7821	11.7117	19.1033			hip adduc	22.9804	25.9061	33.1463	23.6577	-10.166	2.24842
hip internal rotate	11.4848	17.0904	34.8985	19.2582	-23.4137	-2.16775			hip internal rotate	34.9194	25.0699	22.4872	24.0285	12.4321	1.04139
hip external rotate	19.4991	24.0401	18.1136	30.697	1.38558	-6.65685			hip external rotate	18.2657	7.11261	15.2018	15.6795	3.06388	-8.5669
knee flex	24.3625	17.8071	23.4473	10.4866	0.91519	7.32051			knee flex	7.27693	17.3649	2.17658	23.0477	5.10035	-5.68279
knee extend	21.3773	7.55557	29.0475	13.3751	-7.67021	-5.81953			knee extend	9.56231	20.702	18.8422	20.7542	-9.27993	-0.0522267
knee abduc	12.9932	28.569	11.9943	24.571	0.99885	3.99798			knee abduc					0
knee adduc	7.24023	22.3879	11.1308	25.4043	-3.89054	-3.01644			knee adduc					0
knee internal rotate					0	0			knee internal rotate					0
knee external rotate					0	0			knee external rotate					0
EM5	with weight (472 kg)		without						EM4	with weight (500 kg)		without
	front	hind	front	hind						front	hind	front	hind	diff F	diff H
hip flex	20.8466	18.537	30.4904	21.0637	-9.64387	-2.52677			hip flex	19.4158	13.8948	12.4951	10.0533	6.92072	3.84152
hip extend	14.4969	16.8724	23.88	19.0512	-9.38308	-2.17876			hip extend	24.4112	22.8901	10.7991	11.0195	13.6121	11.8706
hip abduc	10.9136	20.249	15.4069	18.6252	-4.49325	1.62381			hip abduc	9.77485	16.3119	18.1452	15.8586	-8.37034	0.45329
hip adduc	10.0717	27.2023	10.2638	25.4026	-0.192083	1.79969			hip adduc	24.0983	28.1199	11.7157	31.1087	12.3825	-2.98879
hip internal rotate	33.2268	34.6535	40.0038	30.1628	-6.77703	4.49073			hip internal rotate	9.92333	18.3221	16.0691	12.3936	-6.14573	5.9285
hip external rotate	19.6784	16.4011	20.6361	18.1834	-0.957723	-1.78229			hip external rotate	8.55793	10.3403	5.25865	15.1597	3.29927	-4.81941
knee flex	17.3299	19.294	17.4806	19.8437	-0.150687	-0.54971			knee flex	10.7161	8.50301	12.3107	8.55479	-1.59469	-0.0517833
knee extend	26.1072	18.2968	39.8667	19.6893	-13.7595	-1.39251			knee extend	9.42987	12.7211	21.3056	9.64453	-11.8757	3.0766
knee abduc	17.6895	19.3366	17.4072	14.9314	0.282267	4.40519			knee abduc					0
knee adduc	25.8356	21.5609	29.6236	23.9787	-3.78801	-2.41783			knee adduc					0
knee internal rotate					0	0			knee internal rotate					0
knee external rotate					0	0			knee external rotate					0

## Sheet: Table S2 group
		loadFront	loadhind	unloadFr	unloadhind	diff F	diff H
LC	hip flex	24.52	29.8044	31.1686	36.7876	-6.64859	-6.98314
MH	hip flex	27.2767	22.6178	15.6798	15.8382	11.5969	6.77955
PN	hip flex	31.9545	28.818	25.6008	17.4703	6.35371	11.3478
SP	hip flex	20.8466	18.537	30.4904	21.0637	-9.64387	-2.52677
MN	hip flex	16.2292	13.9547	12.579	9.09488	3.65019	4.85981
NN	hip flex	17.7565	15.4546	17.7316	23.1349	0.02488	-7.68029
PP	hip flex	10.0456	13.6774	8.9672	9.90025	1.07838	3.77716
SO	hip flex	19.4158	13.8948	12.4951	10.0533	6.92072	3.84152
	mean	21.0056	19.5948	19.3391	17.9179	1.66654	1.67695
	sd	6.84105	6.71905	8.61549	9.27118	7.09356	6.75081
	median	20.1312	16.9958	16.7057	16.6542	2.36429	3.80934
	se	2.41868	2.37554	3.04604	3.27786	2.50795	2.38677
LC	hip extend	21.9003	25.9387	42.8099	32.5491	-20.9096	-6.6104
MH	hip extend	35.9968	11.2319	25.0054	22.2679	10.9914	-11.036
PN	hip extend	40.0149	41.7195	41.651	33.1522	-1.63615	8.56739
SP	hip extend	14.4969	16.8724	23.88	19.0512	-9.38308	-2.17876
MN	hip extend	20.4387	17.5332	23.3815	6.79205	-2.94283	10.7411
NN	hip extend	21.0262	27.4944	17.3841	19.6971	3.64211	7.79728
PP	hip extend	13.0093	14.8501	9.26679	30.4251	3.74248	-15.575
SO	hip extend	24.4112	22.8901	10.7991	11.0195	13.6121	11.8706
	mean	23.9118	22.3163	24.2722	21.8693	-0.360449	0.447032
	sd	9.54347	9.62045	12.543	9.80106	11.1414	10.7018
	median	21.9003	22.3163	23.88	21.8693	-0.360449	0.447032
	se	3.37413	3.40134	4.43462	3.4652	3.93909	3.78366
LC	hip abduc	17.0776	20.7123	20.8017	25.5085	-3.72409	-4.79615
MH	hip abduc	15.4111	12.2913	21.365	20.9228	-5.95396	-8.63156
PN	hip abduc	36.8175	40.45	30.7141	27.8788	6.10342	12.5712
SP	hip abduc	10.9136	20.249	15.4069	18.6252	-4.49325	1.62381
MN	hip abduc	26.6196	28.0531	13.047	9.18241	13.5726	18.8707
NN	hip abduc	20.2301	12.3182	22.9389	17.3163	-2.70886	-4.9981
PP	hip abduc	11.3426	14.5403	12.1724	11.4713	-0.82981	3.06904
SO	hip abduc	9.77485	16.3119	18.1452	15.8586	-8.37034	0.45329
	mean	18.5234	20.6158	19.3239	18.3455	-0.800541	2.27028
	sd	9.2653	9.58002	6.05251	6.40729	7.21047	9.31707
	median	16.2443	18.2804	19.4734	17.9708	-3.21648	1.03855
	se	3.27578	3.38705	2.13989	2.26532	2.54929	3.29408
LC	hip adduc	17.7131	17.1353	13.8631	20.0632	3.85006	-2.92792
MH	hip adduc	19.5887	24.0406	33.7741	18.8447	-14.1854	5.19589
PN	hip adduc	37.1968	48.8853	25.4851	29.7821	11.7117	19.1033
SP	hip adduc	10.0717	27.2023	10.2638	25.4026	-0.192083	1.79969
MN	hip adduc	41.071	16.706	20.3877	15.6326	20.6833	1.07343
NN	hip adduc	30.493	19.4129	23.8142	28.1196	6.67877	-8.70664
PP	hip adduc	22.9804	25.9061	33.1463	23.6577	-10.166	2.24842
SO	hip adduc	24.0983	28.1199	11.7157	31.1087	12.3825	-2.98879
	mean	25.4016	25.9261	21.5563	24.0764	3.84537	1.84967
	sd	10.3237	10.2945	9.17329	5.54287	11.7354	8.17068
	median	23.5393	24.9733	22.101	24.5301	5.26442	1.43656
	se	3.64997	3.63965	3.24325	1.9597	4.14908	2.88877
LC	hip internal rotate	18.7117	19.5783	13.1266	11.3172	5.58513	8.26109
MH	hip internal rotate	21.6472	10.6966	19.1258	12.1427	2.52141	-1.44609
PN	hip internal rotate	11.4848	17.0904	34.8985	19.2582	-23.4137	-2.16775
SP	hip internal rotate	33.2268	34.6535	40.0038	30.1628	-6.77703	4.49073
MN	hip internal rotate	17.0285	17.137	9.91848	7.79444	7.11005	9.34258
NN	hip internal rotate	30.4186	16.1912	18.4975	37.968	11.9212	-21.7768
PP	hip internal rotate	34.9194	25.0699	22.4872	24.0285	12.4321	1.04139
SO	hip internal rotate	9.92333	18.3221	16.0691	12.3936	-6.14573	5.9285
	mean	22.1701	19.8424	18.08	19.3832	0.404175	0.459203
	sd	9.67811	7.18078	10.4929	10.5819	12.0438	9.93738
	median	20.1795	17.7295	18.8116	15.8259	4.05327	2.76606
	se	3.42173	2.53879	3.70982	3.74125	4.25812	3.51339
LC	hip ER	27.3684	15.2562	18.9143	11.1227	8.45417	4.13348
MH	hip ER	19.8019	9.59104	27.2144	6.93971	-7.41248	2.65133
PN	hip ER	19.4991	24.0401	18.1136	30.697	1.38558	-6.65685
SP	hip ER	19.6784	16.4011	20.6361	18.1834	-0.957723	-1.78229
MN	hip ER	24.5897	20.5198	20.0282	27.3879	4.56146	-6.86815
NN	hip ER	15.9373	41.3389	18.1581	24.8054	-2.22077	16.5336
PP	hip ER	18.2657	7.11261	15.2018	15.6795	3.06388	-8.5669
SO	hip ER	8.55793	10.3403	5.25865	15.1597	3.29927	-4.81941
	mean	19.2123	18.075	17.9406	18.7469	1.27167	-0.671903
	sd	5.62168	10.9902	6.17582	8.23155	4.81559	8.32502
	median	19.5888	15.8287	18.5362	16.9315	2.22473	-3.30085
	se	1.98757	3.88563	2.18348	2.91029	1.70257	2.94334
LC	knee flex	6.62216	11.627	19.2965	9.40227	-12.6743	2.22473
MH	knee flex	27.57	17.5742	18.7086	14.3327	8.86137	3.24155
PN	knee flex	24.3625	17.8071	23.4473	10.4866	0.91519	7.32051
SP	knee flex	17.3299	19.294	17.4806	19.8437	-0.150687	-0.54971
MN	knee flex	24.5459	10.1697	11.2225	12.6279	13.3234	-2.45828
NN	knee flex	21.6147	16.0412	11.12	8.45019	10.4948	7.59102
PP	knee flex	7.27693	17.3649	2.17658	23.0477	5.10035	-5.68279
SO	knee flex	10.7161	8.50301	12.3107	8.55479	-1.59469	-0.0517833
	mean	17.5048	14.7976	14.4704	13.3432	3.03442	1.45441
	sd	8.3149	4.07456	6.63838	5.45746	8.30293	4.6042
	median	19.4723	16.7031	14.8957	11.5572	3.00777	1.08647
	se	2.93976	1.44058	2.34702	1.9295	2.93553	1.62783
LC	knee extend	9.25394	7.68135	13.2349	4.72011	-3.98099	2.96124
MH	knee extend	28.5977	12.7145	9.88684	11.1429	18.7108	1.57167
PN	knee extend	21.3773	7.55557	29.0475	13.3751	-7.67021	-5.81953
SP	knee extend	26.1072	18.2968	39.8667	19.6893	-13.7595	-1.39251
MN	knee extend	13.8508	16.4784	19.0206	17.6116	-5.16983	-1.13321
NN	knee extend	11.2857	11.8809	13.8251	18.5795	-2.53938	-6.69863
PP	knee extend	9.56231	20.702	18.8422	20.7542	-9.27993	-0.0522267
SO	knee extend	9.42987	12.7211	21.3056	9.64453	-11.8757	3.0766
	mean	16.1831	13.5038	20.6287	14.4396	-4.44559	-0.935824
	sd	7.9863	4.73266	9.73621	5.65807	10.1159	3.69678
	median	12.5683	12.7178	18.9314	15.4934	-6.42002	-0.592717
	se	2.82358	1.67325	3.44227	2.00043	3.5765	1.30701
